# Supplementary material for: Self-Assembly of Tert-Butyl-Substituted Pentaphosphaferrocenes with Copper Halides: Selective Formation of One- and Two-Dimensional Coordination Polymers
Source: Molecules. 2026 Jul 17;31(14):2507. doi: 10.3390/molecules31142507 (PMC13415053; doi:10.3390/molecules31142507)
Supplement: Supplementary file 1 [file molecules-31-02507-s001.zip]

Archive with 1 entries (1 files):
- molecules-4409851-supplementary.pdf
